# Supplementary material for: Policy Implications for Protecting Health from the Hazards of Fire Smoke. A Panel Discussion Report from the Workshop Landscape Fire Smoke: Protecting Health in an Era of Escalating Fire Risk
Source: Int J Environ Res Public Health. 2021 May 26;18(11):5702. doi: 10.3390/ijerph18115702 (PMC8199356; doi:10.3390/ijerph18115702)
Supplement: Supplementary file 1 [file ijerph-18-05702-s001.zip]

Archive with 1 entries (1 files):
- ijerph-1205569-supplementary.pdf
